# Supplementary material for: Effector loading onto the VgrG carrier activates type VI secretion system assembly
Source: EMBO Rep. 2019 Dec 5;21(1):e47961. doi: 10.15252/embr.201947961 (PMC6945064; doi:10.15252/embr.201947961)
Supplement: Supplementary file 3 — Source Data for Expanded View Figures [file EMBR-21-e47961-s009.zip]

Archive with 5 entries (4 files):
- Source_Data_for_EV_Figures/
- Source_Data_for_EV_Figures/Source_Data_for_FigEV1.pdf
- Source_Data_for_EV_Figures/Source_Data_for_FigEV2.pdf
- Source_Data_for_EV_Figures/Source_Data_for_FigEV3.pdf
- Source_Data_for_EV_Figures/Source_Data_for_FigEV4.pdf
